# Supplementary material for: Supramolecular Photosensitizers Based on HMeQ[6] and Their Photodynamic Effects on Triple-Negative Breast Cancer Cells
Source: Molecules. 2025 Nov 28;30(23):4576. doi: 10.3390/molecules30234576 (PMC12693310; doi:10.3390/molecules30234576)
Supplement: Supplementary file 1 [file molecules-30-04576-s001.zip]

Archive with 1 entries (1 files):
- molecules-3967899-supplementary.pdf
